# Supplementary material for: An automated identification and analysis of ontological terms in gastrointestinal diseases and nutrition-related literature provides useful insights
Source: PeerJ. 2018 Jul 26;6:e5047. doi: 10.7717/peerj.5047 (PMC6064635; doi:10.7717/peerj.5047)
Supplement: Supplemental Information 1 — Four tables, Table_S1A (1991–1998), Table_S1B (1999–2004), Table_S1C (2005–2010), and Table_S1D (2011–2016) for differential expression analysis of nutrition-related terms between diseases using Kruskal-Wallis test. Only those terms are shown where the adjusted P-value (Padj) < 0.05. Mean expression indicates the mean document-based normalised frequency obtained for a specific term for each disease group. A post hoc pairwise Dunn’s comparison indicating significant differences between the groups is shown on the right half. [file peerj-06-5047-s001.xlsx]

## Sheet: KW_significant_using_only_nutri
Table_S1A (1991-1998)
	Kruskal-Wallis test		Mean expression				Dunn's comparisons
Terms	P Value	Adjusted P Value (Padj)	CCD	CD	IBS	UC	CCD vs UC	CCD vs CD	CCD vs IBS	UC vs CD	UC vs IBS	CD vs IBS
steatorrhea	5.79327e-09	1.68005e-06	0.0519974	0.00318197	0	0	8.9e-06	2.1e-05	8.9e-06	n.s	-	n.s
lipase	6.02702e-08	5.82612e-06	0.0219811	0	0	0	0.00011	0.00011	0.00011	-	-	-
oats	6.02702e-08	5.82612e-06	0.0287203	0	0	0	0.00011	0.00011	0.00011	-	-	-
low.fat	3.69709e-07	2.13769e-05	0.00288219	0.0330296	0	0.00160256	n.s	0.00013	n.s	6.9e-05	n.s	3.3e-05
rye	4.17026e-07	2.13769e-05	0.0514523	0	0	0.00696842	0.0011	3.3e-05	3.3e-05	n.s	n.s	-
barley	4.74687e-07	2.13769e-05	0.0430323	0	0	0.0074664	0.002	3.3e-05	3.3e-05	n.s	n.s	-
gliadin	5.15994e-07	2.13769e-05	0.174763	0.00775695	0.0185185	0.00531746	1.6e-05	2.3e-05	4.6e-05	n.s	n.s	n.s
serum.ferritin	1.41123e-06	5.11572e-05	0.0121091	0.00186692	0	0	0.00011	0.0013	0.00011	n.s	-	n.s
reticulin	3.82128e-06	0.00012313	0.0206188	0	0	0	0.00096	0.00096	0.00096	-	-	-
omega.3.fatty.acids	8.49349e-06	0.000246311	0	0.00975611	0	0.0270033	0.00011	0.033	-	0.016	0.00011	0.033
prealbumin	2.20927e-05	0.000582443	0	0.0115603	0	0.00115741	n.s	0.00096	-	0.0035	n.s	0.00096
butyrate	2.65779e-05	0.0006423	0	0.000896057	0.0138889	0.0398863	0.00034	n.s	n.s	0.00071	0.005	n.s
fibre	3.80718e-05	0.000849293	0.016726	0.00961675	0.178898	0.034838	n.s	n.s	0.00037	0.019	0.00063	0.00027
mannitol	5.90875e-05	0.00122396	0.0222401	0.0081869	0.00287356	0	0.00011	0.018	0.00085	n.s	n.s	n.s
metabolism	7.26297e-05	0.00140417	0.0141713	0.0141428	0.00520833	0.0402062	0.00094	n.s	0.012	0.00096	0.00061	0.005
lactose	0.000125006	0.00226573	0.0301468	0.0184239	0.13186	0.0197058	n.s	0.024	0.00053	n.s	0.00072	0.00089
d.xylose	0.000154341	0.00263288	0.0116742	0.000980392	0	0	0.0025	0.0099	0.0025	n.s	-	n.s
xylose	0.000167573	0.00269978	0.00993451	0	0	0	0.0063	0.0063	0.0063	-	-	-
obesity	0.000265459	0.00405174	0.0122588	0	0.0110399	0	0.00096	0.00096	n.s	-	n.s	n.s
fermentation	0.000286774	0.00409407	0	0.00173611	0.025443	0.0351079	0.00034	n.s	0.033	0.001	n.s	n.s
growth	0.000296467	0.00409407	0.0828419	0.125648	0.0208333	0.0840636	n.s	n.s	0.00058	n.s	0.0063	0.00019
sodium	0.000316538	0.00417255	0	0.0151467	0	0.0202149	0.0025	0.0025	-	n.s	0.0025	0.0025
wheat	0.000392092	0.00494377	0.0835397	0.00528021	0.0568186	0.0278114	0.0015	2.5e-05	n.s	0.023	n.s	n.s
vitamin.b12	0.000460442	0.00556367	0.011024	0.000730994	0	0.00285809	0.028	0.0028	0.00096	n.s	n.s	n.s
arachidonic.acid	0.000652811	0.0075726	0.0037631	0.0108381	0	0.0384494	0.0082	n.s	n.s	n.s	0.00096	0.0025
eicosapentaenoic.acid	0.000683483	0.00762346	0	0.00431747	0	0.0292458	0.0025	n.s	-	n.s	0.0025	n.s
body.fat	0.000736006	0.00790525	0.000524109	0.00908611	0	0	n.s	0.018	n.s	0.0063	-	0.0063
transferrin	0.000841089	0.00871128	0.00157233	0.0112988	0	0	n.s	0.021	n.s	0.0063	-	0.0063
cellulose	0.000969381	0.0090684	0	0	0	0.0183229	0.015	-	-	0.015	0.015	-
iceberg	0.000969381	0.0090684	0.0047756	0	0	0	0.015	0.015	0.015	-	-	-
iron.deficiency.anemia	0.000969381	0.0090684	0.00625548	0	0	0	0.015	0.015	0.015	-	-	-
insulin	0.00123224	0.0111672	0.0163126	0.00499192	0	0.00173611	0.0065	n.s	0.00096	n.s	n.s	0.033
linoleic.acid	0.00141255	0.0124133	0	0.00799003	0	0.017463	0.0063	0.0063	-	n.s	0.0063	0.0063
alkaline.phosphatase	0.00159615	0.0136142	0.00717053	0.00314831	0	0.0242674	n.s	n.s	0.033	0.0082	0.00096	n.s
beta.lactoglobulin	0.00194055	0.0160788	0.0239639	0.00430793	0	0.0138591	n.s	0.01	0.00034	n.s	0.033	n.s
iddm	0.00200157	0.0161238	0.0259473	0.00301291	0.00277778	0.0075947	0.033	0.0038	0.0018	n.s	n.s	n.s
ovalbumin	0.00216179	0.0169438	0.0194023	0.00342141	0	0.00531746	0.033	0.02	0.00096	n.s	n.s	n.s
docosahexaenoic.acid	0.00224795	0.0171554	0	0.00342141	0	0.0213357	0.0063	n.s	-	n.s	0.0063	n.s
potassium	0.00245532	0.0182575	0.00541036	0.0172139	0	0.00939999	n.s	0.021	n.s	n.s	0.015	0.00034
folate	0.00272181	0.0197331	0.0272864	0.0109764	0	0.0355348	n.s	n.s	0.00034	n.s	0.0025	0.015
anaemia	0.00332481	0.0235169	0.022467	0.00977883	0	0.00691017	0.036	n.s	0.00096	n.s	0.033	0.0063
glutamine	0.00437452	0.0302051	0.0107408	0.0192277	0	0.0393609	n.s	n.s	0.0025	n.s	0.0025	0.00096
maize	0.00459485	0.0309885	0.0205604	0.00528021	0	0.00489061	n.s	0.044	0.00096	n.s	n.s	n.s
gum.arabic	0.00511126	0.0329856	0	0	0	0.00978122	0.033	-	-	0.033	0.033	-
trypsin	0.00511846	0.0329856	0.00486049	0	0	0	0.033	0.033	0.033	-	-	-
magnesium	0.00550184	0.0346855	0.00458941	0.0228508	0	0.0196081	n.s	0.031	n.s	n.s	0.0063	0.0025
fatty.acids	0.00609712	0.0373797	0.0165865	0.0507866	0.025443	0.0888063	0.0054	0.03	n.s	n.s	0.013	0.048
soy	0.00618699	0.0373797	0.0115577	0.000896057	0.0208333	0	0.0025	0.0081	n.s	n.s	n.s	n.s
albumin	0.00653066	0.0386509	0.0140826	0.0425777	0.0208333	0.0149421	n.s	0.0027	n.s	0.017	n.s	0.0083
dyspepsia	0.0069221	0.0397374	0.00299253	0.000730994	0.0496131	0	n.s	n.s	n.s	n.s	0.0063	0.018
vitamin.d	0.00698829	0.0397374	0.0121899	0.024637	0	0.00692313	n.s	n.s	n.s	0.042	0.033	0.00096
Table_S1B (1999-2004)
	Kruskal-Wallis test		Mean expression				Dunn's comparisons
Terms	P Value	Adjusted P Value (Padj)	CCD	CD	IBS	UC	CCD vs UC	CCD vs CD	CCD vs IBS	UC vs CD	UC vs IBS	CD vs IBS
oats	1.91917e-07	3.23381e-05	0.0342915	0	0	0	0.00013	0.00013	0.00013	-	-	-
ttg	1.91917e-07	3.23381e-05	0.054192	0	0	0	0.00013	0.00013	0.00013	-	-	-
rye	1.72268e-06	0.000154242	0.0639911	0	0	0.00430072	0.00027	0.00013	0.00013	n.s	n.s	-
glutamic.acid	1.83076e-06	0.000154242	0.00820261	0	0	0	0.00047	0.00047	0.00047	-	-	-
barley	2.31889e-06	0.000156293	0.0639911	0	0	0.045761	n.s	0.00013	0.00013	0.00048	0.00048	-
tissue.transglutaminase	3.64053e-06	0.000204477	0.0841326	0.0034188	0.00176367	0.0037037	0.00018	0.00018	0.00018	n.s	n.s	n.s
gliadin	1.10206e-05	0.000530563	0.169409	0.00303215	0.00176367	0.00572391	0.00023	0.00023	0.00018	n.s	n.s	n.s
butyrate	1.59718e-05	0.000655469	0	0.0129775	0.0137774	0.0898026	0.00013	0.0045	n.s	0.00033	0.00053	n.s
transglutaminase	1.90694e-05	0.000655469	0.0358015	0	0	0.00462169	0.0023	0.00048	0.00048	n.s	n.s	-
sodium	1.94501e-05	0.000655469	0	0.00364598	0	0.0504124	0.00048	n.s	-	0.0017	0.00048	n.s
osteoporosis	2.98744e-05	0.00084121	0.0407077	0.0216825	0.00565176	0.00780809	0.00032	0.003	0.00089	0.0052	n.s	0.0048
wheat	2.9954e-05	0.00084121	0.108337	0.0034188	0.0120828	0.00800442	0.0003	0.00018	0.0003	n.s	n.s	n.s
arachidonic.acid	6.32195e-05	0.00153202	0.00349177	0.0212221	0	0.0144999	0.042	0.00074	n.s	n.s	0.0016	0.00013
lactose.intolerance	6.43707e-05	0.00153202	0.00613564	0.0130261	0.055657	0.00837962	n.s	0.044	0.00032	n.s	0.00032	0.00034
omega.3.fatty.acids	7.04795e-05	0.00153202	0	0.0106414	0	0.0187728	0.00048	0.0045	-	n.s	0.00048	0.0045
iddm	7.27366e-05	0.00153202	0.0417249	0.00548028	0.00396825	0	0.00048	0.0022	0.0011	0.029	n.s	n.s
tgf.beta2	0.000113342	0.00187871	0	0.0169271	0	0.00526094	n.s	0.00048	-	0.04	n.s	0.00048
glutamine.rich.protein	0.0001172	0.00187871	0	0	0	0.0197546	0.0045	-	-	0.0045	0.0045	-
reticulin	0.0001172	0.00187871	0.0121692	0	0	0	0.0045	0.0045	0.0045	-	-	-
pufa.eicosapentaenoic.acid	0.000121718	0.00187871	0	0.0100446	0	0.0149889	0.0045	0.00048	-	n.s	0.0045	0.00048
mineralization	0.000126354	0.00187871	0.00813017	0.00132275	0	0	0.0015	0.01	0.0015	n.s	-	n.s
lactose	0.000126688	0.00187871	0.00948519	0.0174235	0.0879751	0.0151717	n.s	n.s	0.00034	n.s	0.00034	0.00048
docosahexaenoic.acid	0.000128221	0.00187871	0	0.0100446	0	0.0176789	0.0045	0.00048	-	n.s	0.0045	0.00048
antioxidant	0.000171719	0.00236586	0.00654688	0.0373188	0.00909893	0.0463693	0.00065	0.00065	n.s	n.s	0.0046	0.0046
short.chain.fatty.acids	0.000175509	0.00236586	0	0.0108653	0.0101268	0.0573808	0.00048	0.012	0.012	0.0028	0.0028	n.s
lipase	0.000185004	0.00239794	0.0124969	0	0.0031746	0	0.0016	0.0016	0.018	-	n.s	n.s
n.6.fatty.acids	0.000193379	0.00241365	0	0.0144769	0	0.00918518	0.012	0.00048	-	n.s	0.012	0.00048
fibre	0.000201958	0.00243071	0.0213878	0.0213894	0.124317	0.0860267	0.00093	n.s	0.0054	0.00067	n.s	0.0054
titanium.dioxide	0.000221833	0.00257785	0	0.00873505	0	0.00209644	n.s	0.0015	-	0.023	n.s	0.0015
linoleic.acid	0.00025554	0.00287057	0.0095848	0.0153959	0	0	0.0045	n.s	0.0045	0.0016	-	0.0016
phosphate	0.000326521	0.0034938	0.00862557	0.00725357	0	0	0.0016	n.s	0.0016	0.0045	-	0.0045
fatty.acids	0.000331755	0.0034938	0.0179087	0.0714979	0.0390381	0.087807	0.00035	0.00048	n.s	n.s	0.015	0.046
insulin.like.growth.factor	0.000442788	0.0045218	0.000502765	0.0119457	0	0	n.s	0.01	n.s	0.0045	-	0.0045
anaemia	0.000471438	0.00467278	0.0513493	0.0107579	0.00749559	0.0106779	0.0012	0.0025	0.00046	n.s	n.s	n.s
osteomalacia	0.00076927	0.00649949	0.00625405	0	0	0	0.012	0.012	0.012	-	-	-
quinoa	0.00076927	0.00649949	0.00601516	0	0	0	0.012	0.012	0.012	-	-	-
butyrate.propionate	0.000771452	0.00649949	0	0	0	0.00906312	0.012	-	-	0.012	0.012	-
guar	0.000771452	0.00649949	0	0	0.0144254	0	-	-	0.012	-	0.012	0.012
l.thyroxin	0.000771452	0.00649949	0.00391473	0	0	0	0.012	0.012	0.012	-	-	-
transferrin.receptor	0.000771452	0.00649949	0.00463297	0	0	0	0.012	0.012	0.012	-	-	-
vitamin.d	0.00080626	0.00662706	0.0356974	0.0332414	0	0.0182512	n.s	n.s	0.00048	n.s	0.0045	0.00048
carotene	0.0008418	0.00665666	0	0.0139877	0	0.0146246	0.0045	0.0045	-	n.s	0.0045	0.0045
dyspepsia	0.00086206	0.00665666	0.00546182	0.00217745	0.0843663	0	0.029	n.s	0.012	n.s	0.0016	0.0054
growth	0.000869118	0.00665666	0.054594	0.0910132	0.0196666	0.0954158	0.019	n.s	0.011	n.s	0.0012	0.0039
steatorrhea	0.0010853	0.00812771	0.0391851	0.00596996	0.00182149	0.00687831	0.0074	0.0056	0.0011	n.s	n.s	n.s
cholecystokinin	0.00148293	0.0108641	0.0148246	0	0.0120061	0	0.0016	0.0016	n.s	-	n.s	n.s
tgf.beta	0.00160812	0.0115306	0.00523258	0.00828451	0	0	0.012	n.s	0.012	0.0045	-	0.0045
food.products	0.00166297	0.0116755	0.0137966	0.00120773	0.017462	0.003848	0.021	0.0022	n.s	n.s	0.016	0.0031
growth.factors	0.00247471	0.01702	0.00252255	0.0173465	0	0.0134297	n.s	0.018	n.s	n.s	0.0045	0.0016
starch	0.00284369	0.0191665	0.0206613	0	0.0261088	0.0280383	n.s	0.00048	n.s	0.0045	n.s	0.00048
albumin	0.00329176	0.0217515	0.0231305	0.0130649	0.00637001	0.00118203	0.0011	n.s	0.027	0.0042	n.s	n.s
alkaline.phosphatase	0.00354182	0.0229537	0.013697	0.00407041	0	0.0122072	n.s	n.s	0.0045	0.038	0.0016	n.s
serum.albumin	0.00403907	0.0232854	0	0.00793108	0	0.00830851	0.029	0.0045	-	n.s	0.029	0.0045
eicosapentaenoic.acid	0.00415488	0.0232854	0	0.00553122	0	0.0100246	0.012	0.012	-	n.s	0.012	0.012
maltase	0.00422883	0.0232854	0.00554872	0	0.0107744	0	0.0045	0.0045	n.s	-	n.s	n.s
artichoke	0.00447942	0.0232854	0	0	0.0105099	0	-	-	0.029	-	0.029	0.029
cereal	0.00447942	0.0232854	0.00484678	0	0	0	0.029	0.029	0.029	-	-	-
alpha.linolenic.acid	0.00449125	0.0232854	0	0.00543106	0	0	-	0.029	-	0.029	-	0.029
avenin	0.00449125	0.0232854	0.00367196	0	0	0	0.029	0.029	0.029	-	-	-
bisulfite	0.00449125	0.0232854	0	0	0	0.0111273	0.029	-	-	0.029	0.029	-
bone.remodeling	0.00449125	0.0232854	0.00352893	0	0	0	0.029	0.029	0.029	-	-	-
cellulose	0.00449125	0.0232854	0	0	0	0.00849374	0.029	-	-	0.029	0.029	-
serum.ferritin	0.00449125	0.0232854	0.00341197	0	0	0	0.029	0.029	0.029	-	-	-
skeleton	0.00449125	0.0232854	0.00522819	0	0	0	0.029	0.029	0.029	-	-	-
tryptophan	0.00449125	0.0232854	0	0	0.0204026	0	-	-	0.029	-	0.029	0.029
oleate	0.00458103	0.023391	0.00512383	0.00621009	0	0	0.012	n.s	0.012	0.012	-	0.012
cck	0.00482395	0.0242638	0.00820068	0	0.0016835	0	0.012	0.012	n.s	-	n.s	n.s
cholesterol	0.00495537	0.0245582	0.00784311	0.00300625	0.022378	0.0304593	0.0034	n.s	n.s	0.0012	n.s	n.s
haemoglobin	0.0054686	0.026709	0.0223802	0.00626081	0.0031746	0.00632388	0.021	0.011	0.004	n.s	n.s	n.s
selenium	0.00566413	0.0272687	0.00391473	0.0153728	0.003505	0.0177433	0.0032	n.s	n.s	n.s	0.0056	0.02
acetic.acid	0.00653673	0.0310264	0.00135501	0.00253048	0.0066796	0.0248634	0.0042	n.s	n.s	0.0095	0.047	n.s
protein.digestion	0.00665248	0.0311373	0	0.00200026	0	0.00889014	0.012	n.s	-	n.s	0.012	n.s
bile.acid	0.00935818	0.0432015	0.00915552	0.00537249	0.0223553	0.0401931	0.0061	n.s	n.s	0.004	n.s	n.s
Table_S1C (2005-2010)
	Kruskal-Wallis test		Mean expression				Dunn's comparisons
Terms	P Value	Adjusted P Value (Padj)	CCD	CD	IBS	UC	CCD vs UC	CCD vs CD	CCD vs IBS	UC vs CD	UC vs IBS	CD vs IBS
oats	1.72268e-06	0.000428677	0.0405438	0.00271261	0	0	0.00013	0.00027	0.00013	n.s	-	n.s
dyspepsia	2.81814e-06	0.000428677	0.0073771	0.00138674	0.0740569	0	0.0016	0.0095	0.00048	n.s	0.00013	0.00023
transglutaminase	3.79377e-06	0.000428677	0.0622993	0.00108932	0.00566708	0	0.00013	0.00018	0.00027	n.s	n.s	n.s
rye	4.47705e-06	0.000428677	0.0847016	0.00639024	0	0.00116959	0.00018	0.0003	0.00013	n.s	n.s	0.029
ttg	5.9166e-06	0.000453212	0.0645686	0.00183007	0.00884961	0	0.00013	0.00023	0.00032	n.s	0.012	n.s
osteocalcin	1.11781e-05	0.000547466	0.00062422	0.011149	0	0.00886756	0.0011	0.00037	n.s	n.s	0.00048	0.00013
barley	1.27833e-05	0.000547466	0.0772062	0.00341768	0	0.00508784	0.0003	0.0003	0.00013	n.s	0.029	0.029
carrageenan	1.56727e-05	0.000547466	0	0.00646236	0	0	-	0.0015	-	0.0015	-	0.0015
durum.wheat	1.57236e-05	0.000547466	0.0118082	0	0	0	0.0016	0.0016	0.0016	-	-	-
peppermint	1.57236e-05	0.000547466	0	0	0.00967267	0	-	-	0.0016	-	0.0016	0.0016
wheat.allergy	1.57236e-05	0.000547466	0.00845972	0	0	0	0.0016	0.0016	0.0016	-	-	-
butyrate	2.25428e-05	0.000719491	0.00112562	0.01239	0.00552237	0.0311072	0.00023	0.0017	n.s	0.0017	0.00059	n.s
tissue.transglutaminase	2.4551e-05	0.000723311	0.125743	0.0030876	0.00795563	0.00146199	0.00018	0.00027	0.0003	n.s	n.s	n.s
gliadin	3.70882e-05	0.00101463	0.149691	0.00351243	0.00327713	0.00246158	0.00023	0.00027	0.00027	n.s	n.s	n.s
wheat	5.05368e-05	0.00124465	0.169429	0.0111906	0.0231617	0.00424504	0.00027	0.00034	0.00034	n.s	n.s	n.s
sodium	5.41424e-05	0.00124465	0.00284176	0.00995372	0.00202984	0.0543296	0.00027	n.s	n.s	0.0023	0.00023	0.043
lactose	5.52454e-05	0.00124465	0.0143291	0.00808165	0.0495704	0.00589575	n.s	n.s	0.00049	n.s	0.00027	0.00035
pasta	6.45538e-05	0.00137356	0.0118104	0	0.0022678	0	0.00048	0.00048	0.016	-	n.s	n.s
iddm	0.000182116	0.003506	0.0248619	0.00389156	0.00800983	0.00182149	0.00026	0.00045	0.0088	n.s	n.s	n.s
omega.3.fatty.acids	0.000183081	0.003506	0	0.011372	0.000771605	0.00761138	0.0045	0.00048	n.s	n.s	0.014	0.0011
fibre	0.000268768	0.00490182	0.0213226	0.0297924	0.0802881	0.0143634	n.s	n.s	0.00049	n.s	0.00048	0.0041
growth	0.000288151	0.00501644	0.0527324	0.110322	0.0424572	0.0767828	n.s	0.002	n.s	0.042	0.0047	0.00093
vitamin.k	0.000349777	0.00582455	0.00391193	0.0100423	0	0.00628358	n.s	0.009	0.0045	n.s	0.0045	0.00013
fatty.acids	0.000381957	0.00609539	0.0147348	0.0478941	0.0185349	0.0491038	0.0013	0.00093	n.s	n.s	0.012	0.007
anaemia	0.000411885	0.00631008	0.059823	0.0147603	0.0151698	0.0247406	0.0071	0.00093	0.0017	0.027	n.s	n.s
linoleic.acid	0.000479406	0.00706202	0.00113379	0.0041718	0	0.0163573	0.0042	n.s	n.s	0.029	0.0016	0.0045
arachidonic.acid	0.00061089	0.00845639	0.00137171	0.0110797	0	0.022203	0.0082	0.012	n.s	n.s	0.0016	0.0016
folate.metabolism	0.00070858	0.00845639	0	0.00420747	0	0.00628358	0.0045	0.0045	-	n.s	0.0045	0.0045
menaquinone.7	0.00070858	0.00845639	0	0.00420747	0	0.00628358	0.0045	0.0045	-	n.s	0.0045	0.0045
l.tryptophan	0.000771452	0.00845639	0	0	0.00594083	0	-	-	0.012	-	0.012	0.012
malondialdehyde	0.000771452	0.00845639	0	0	0	0.00891665	0.012	-	-	0.012	0.012	-
peppermint.oil	0.000771452	0.00845639	0	0	0.0151503	0	-	-	0.012	-	0.012	0.012
prolamine	0.000771452	0.00845639	0.00322095	0	0	0	0.012	0.012	0.012	-	-	-
vitamin.b2	0.000771452	0.00845639	0	0	0.00596531	0	-	-	0.012	-	0.012	0.012
tgf.beta2	0.000772777	0.00845639	0	0.00715775	0	0.001001	n.s	0.0045	-	0.024	n.s	0.0045
vitamin.d	0.000865657	0.00920962	0.0253441	0.0390123	0.00127714	0.0151424	n.s	n.s	0.00026	n.s	0.014	0.0016
bisulfite	0.000911375	0.00943397	0	0.00132783	0	0.00873559	0.0045	n.s	-	0.02	0.0045	n.s
fructans	0.00100304	0.0101095	0	0.00882061	0.0140472	0.00790459	0.0045	0.00048	0.00048	n.s	n.s	n.s
iron.deficiency.anemia	0.00127366	0.012508	0.0119727	0.00230712	0	0.00647841	n.s	0.004	0.00048	n.s	0.012	0.029
low.fat	0.00140598	0.0134622	0.00109339	0.0112204	0	0	n.s	0.042	n.s	0.0045	-	0.0045
tryptophan	0.00200236	0.0187049	0.00281621	0	0.00852481	0	n.s	n.s	n.s	-	0.0045	0.0045
rice	0.00209351	0.0190908	0.0213999	0.00190035	0.0133667	0.00259578	0.0064	0.0017	n.s	n.s	0.026	0.02
folate	0.0028766	0.0251282	0.024299	0.0220601	0.00549426	0.0360055	n.s	n.s	0.0053	n.s	0.00042	0.019
nitric.oxide.synthase	0.0029524	0.0251282	0	0.000645995	0	0.00975945	0.012	n.s	-	0.031	0.012	n.s
polyethyleneglycol	0.0029524	0.0251282	0	0.000516796	0.0112561	0	-	n.s	0.012	n.s	0.012	0.031
lactose.intolerance	0.0031214	0.0259891	0.0112689	0.00499917	0.0190137	0.0046329	n.s	n.s	0.042	n.s	0.0048	0.0028
pernicious.anemia	0.00435181	0.0320776	0.00475621	0.000681663	0	0.001001	0.031	0.024	0.0045	n.s	n.s	n.s
avenin	0.00449125	0.0320776	0.00241073	0	0	0	0.029	0.029	0.029	-	-	-
calcium.carbonate	0.00449125	0.0320776	0.0014762	0	0	0	0.029	0.029	0.029	-	-	-
cholate	0.00449125	0.0320776	0	0.0040635	0	0	-	0.029	-	0.029	-	0.029
iceberg	0.00449125	0.0320776	0.00164342	0	0	0	0.029	0.029	0.029	-	-	-
metalloproteinases	0.00449125	0.0320776	0.00178154	0	0	0	0.029	0.029	0.029	-	-	-
vitamin.k.deficiency	0.00449125	0.0320776	0.00199211	0	0	0	0.029	0.029	0.029	-	-	-
n.6.fatty.acids	0.0045227	0.0320776	0.00198945	0.0100576	0	0.00790459	0.034	0.034	n.s	n.s	0.0045	0.0045
milk.allergy	0.00521554	0.0363192	0.00490679	0	0.000896057	0	0.012	0.012	n.s	-	n.s	n.s
guar	0.0055496	0.0379014	0.000887698	0	0.00933842	0	n.s	n.s	n.s	-	0.012	0.012
bone.formation	0.00567847	0.0379014	0.000900616	0.00539172	0	0.00414879	n.s	0.0094	n.s	n.s	0.029	0.0015
antioxidant	0.00573964	0.0379014	0.00448752	0.0230146	0.00492191	0.0164317	n.s	0.0023	n.s	n.s	0.047	0.0079
triacylglycerol	0.00641453	0.0413919	0.00257152	0.00893269	0.00127714	0.000613874	n.s	n.s	n.s	0.0042	n.s	0.013
adiponectin	0.00656366	0.0413919	0	0.00258046	0	0.00793358	0.012	n.s	-	n.s	0.012	n.s
intestinal.absorption	0.00659244	0.0413919	0.00290716	0.00650003	0	0	0.029	n.s	0.029	0.012	-	0.012
fructose	0.00752487	0.0464843	0.00311614	0.0075292	0.0255794	0.00278447	n.s	n.s	0.0045	n.s	0.0031	0.026
Table_S1D (2011-2016)
	Kruskal-Wallis test		Mean expression				Dunn's comparisons
Terms	P Value	Adjusted P Value (Padj)	CCD	CD	IBS	UC	CCD vs UC	CCD vs CD	CCD vs IBS	UC vs CD	UC vs IBS	CD vs IBS
oleate	1.91211e-07	2.71883e-05	0	0	0	0.00756328	0.00013	-	-	0.00013	0.00013	-
amaranth	1.91917e-07	2.71883e-05	0.00830829	0	0	0	0.00013	0.00013	0.00013	-	-	-
quinoa	1.91917e-07	2.71883e-05	0.00646916	0	0	0	0.00013	0.00013	0.00013	-	-	-
cassava	1.85627e-06	0.00014147	0.00271168	0	0	0	0.00048	0.00048	0.00048	-	-	-
bakeries	2.97053e-06	0.00014147	0.010568	0	0	0.00154503	0.00074	0.00013	0.00013	n.s	n.s	-
gliadin	2.97291e-06	0.00014147	0.13308	0.00296348	0.0135252	0.000799361	0.00018	0.00032	0.00035	n.s	0.00074	0.0052
nitric.oxide	3.12316e-06	0.00014147	0.00268191	0.00682895	0.000703235	0.0214364	0.00035	0.0011	0.0095	0.0023	0.00026	0.00074
rye	3.32263e-06	0.00014147	0.0651762	0.00307064	0.00701714	0	0.00013	0.00034	0.00035	0.0045	0.00048	n.s
tissue.transglutaminase	3.48843e-06	0.00014147	0.116941	0.00358625	0.0142465	0	0.00013	0.00032	0.00035	0.012	0.00048	n.s
dyspepsia	3.87977e-06	0.00014147	0.0121775	0.00245123	0.0578896	0.00258827	0.0015	0.0015	0.00035	n.s	0.0003	0.0003
food.products	3.97562e-06	0.00014147	0.0193925	0	0.00609855	0.00180946	0.00046	0.00013	0.0023	n.s	0.012	0.00013
sodium	3.99446e-06	0.00014147	0.00723978	0.013566	0.00487481	0.0887562	0.00035	0.0027	n.s	0.00035	0.00034	0.00091
wheat	4.3638e-06	0.000142663	0.180203	0.00991526	0.0399319	0.00747848	0.00032	0.00035	0.00035	n.s	0.0016	0.0017
vitamin.d	5.90478e-06	0.000179252	0.0354483	0.123525	0.0111363	0.063413	0.047	0.00035	0.0012	0.0092	0.00091	0.00034
oats	7.17714e-06	0.000195229	0.0320676	0	0.00225992	0.00270955	0.00027	0.00013	0.00023	n.s	n.s	n.s
maize	7.34978e-06	0.000195229	0.0359478	0	0.00103505	0.00116452	0.00023	0.00013	0.00027	n.s	n.s	n.s
pasta	1.04168e-05	0.000241641	0.0145608	0.00143779	0.00237701	0	0.00013	0.00033	0.00032	n.s	0.012	n.s
ttg	1.07273e-05	0.000241641	0.0813565	0.00176463	0.00358724	0	0.00013	0.0003	0.00032	0.029	0.012	n.s
n.6.fatty.acids	1.08028e-05	0.000241641	0	0.00478208	0	0.00907579	0.00048	0.00048	-	n.s	0.00048	0.00048
wheat.allergy	1.29272e-05	0.000267599	0.039397	0.00153636	0.019418	0.00109551	0.00023	0.00023	n.s	n.s	0.0012	0.0017
butyrate	1.32225e-05	0.000267599	0.00162368	0.0174964	0.0080426	0.0318013	0.0003	0.0003	0.0091	0.024	0.00092	0.047
avenin	1.57236e-05	0.000290544	0.00344013	0	0	0	0.0016	0.0016	0.0016	-	-	-
gluten.allergy	1.57236e-05	0.000290544	0.0021944	0	0	0	0.0016	0.0016	0.0016	-	-	-
barley	1.83937e-05	0.000325722	0.0739206	0.00607816	0.00261043	0.0124493	0.00035	0.00035	0.00027	n.s	0.012	n.s
anaemia	2.14193e-05	0.000364127	0.0458007	0.0214105	0.00383426	0.021385	0.0041	0.0041	0.00034	n.s	0.00066	0.0017
peppermint.oil	2.52005e-05	0.000411931	0.00101107	0	0.0116583	0	0.029	0.029	0.003	-	0.00048	0.00048
transglutaminase	2.7141e-05	0.00042722	0.0407761	0.00153177	0.00250585	0.000603865	0.00018	0.00027	0.00032	n.s	n.s	n.s
superoxide.dismutase	3.13949e-05	0.00047653	0.000860221	0.00184875	0	0.00993963	0.00027	n.s	n.s	0.0026	0.00013	n.s
fatty.acids	3.89725e-05	0.000571149	0.0140993	0.0450713	0.0169035	0.0540607	0.00049	0.00093	n.s	n.s	0.00067	0.0031
fermentation	4.4242e-05	0.00060831	0.0129254	0.00554211	0.0354083	0.0220533	n.s	0.012	0.00093	0.0023	0.031	0.00035
trypsin	4.58874e-05	0.00060831	0.010384	0.000184264	0.0079772	0	0.00013	0.00018	n.s	n.s	0.0045	0.01
taste	4.68681e-05	0.00060831	0.00966005	0	0.0065129	0	0.00013	0.00013	n.s	-	0.012	0.012
rice	4.78195e-05	0.00060831	0.032854	0.00124906	0.00276007	0.00236766	0.0003	0.00023	0.0003	n.s	n.s	n.s
lactose.intolerance	4.86648e-05	0.00060831	0.0126596	0.000875884	0.0172554	0.00370753	0.0039	0.00023	n.s	n.s	0.0068	0.00023
food.allergy	5.53196e-05	0.000651684	0.0322707	0.00495276	0.033792	0.00552863	0.0016	0.00048	n.s	n.s	0.0016	0.00067
tap.water	5.65877e-05	0.000651684	0.000191902	0	0	0.00579116	0.0031	n.s	n.s	0.0015	0.0015	-
fructose.intolerance	5.67348e-05	0.000651684	0.000191902	0	0.00603239	0	n.s	n.s	0.0031	-	0.0016	0.0016
fructose	8.91914e-05	0.000997536	0.0031719	0.0015424	0.0365179	0.00278467	n.s	n.s	0.00034	n.s	0.00032	0.00027
iddm	9.95815e-05	0.00108283	0.0212208	0.00392841	0.00154478	0.00180762	0.00038	0.0012	0.00027	n.s	n.s	n.s
iceberg	0.00011378	0.00108283	0.00470526	0	0.00169246	0	0.00048	0.00048	0.041	-	n.s	n.s
conjugated.linoleic.acid	0.0001172	0.00108283	0.00197134	0	0	0	0.0045	0.0045	0.0045	-	-	-
glucans	0.0001172	0.00108283	0	0	0	0.00641945	0.0045	-	-	0.0045	0.0045	-
n.acetylcysteine	0.0001172	0.00108283	0	0	0	0.00290259	0.0045	-	-	0.0045	0.0045	-
sorghum	0.0001172	0.00108283	0.00308682	0	0	0	0.0045	0.0045	0.0045	-	-	-
squalene	0.0001172	0.00108283	0	0	0	0.00290259	0.0045	-	-	0.0045	0.0045	-
umami.taste.perception	0.0001172	0.00108283	0.0021133	0	0	0	0.0045	0.0045	0.0045	-	-	-
protein.losing.enteropathy	0.000132322	0.00119653	0.000161499	0.00491881	0	0.00101575	n.s	0.00081	n.s	0.013	n.s	0.00048
fructans	0.00014369	0.00127225	0.00379894	0.00121327	0.00978152	0	0.0016	n.s	0.038	n.s	0.00048	0.0017
cyclooxygenase.2	0.000156942	0.00136123	0.0017466	0.00835244	0.0042154	0.0317252	0.00027	n.s	n.s	0.0017	0.00082	n.s
ffq	0.000162703	0.00138297	0.00166172	0	0.00341526	0	0.0045	0.0045	n.s	-	0.0016	0.0016
allergy	0.000167768	0.00139807	0.0274776	0.00581558	0.0148143	0.00535811	0.00035	0.0013	n.s	n.s	0.007	0.019
malondialdehyde	0.000190529	0.00152859	0.000176647	0.00337831	0.000681196	0.019702	0.00081	0.031	n.s	0.0065	0.0012	n.s
fruit	0.000190624	0.00152859	0.00758987	0.0229365	0.0419232	0.0305906	0.00093	0.017	0.00035	n.s	n.s	0.019
lactose	0.000240933	0.00189623	0.00843284	0.00404646	0.032042	0.00593441	n.s	0.03	0.0017	n.s	0.0016	0.00035
eating.behaviours	0.000351294	0.00271454	0.00304284	0	0.00804521	0.00142711	n.s	0.0016	0.03	n.s	0.0074	0.00048
arginine	0.000364867	0.00272791	0.0023942	0.00463702	0	0.00880348	0.0052	n.s	0.012	n.s	0.00013	0.0045
vitamin.b12	0.00036586	0.00272791	0.0073848	0.0102069	0.000989229	0.00697765	n.s	n.s	0.00065	n.s	0.0017	0.00033
lycopene	0.000427404	0.00313184	0	0.00117789	0	0.0040488	0.0015	n.s	-	0.042	0.0015	n.s
gastrin	0.000437247	0.00314966	0.00103668	0	0.00328307	0	n.s	n.s	0.047	-	0.0016	0.0016
glucose	0.000513959	0.00364054	0.00617808	0.00532477	0.0188144	0.00499234	n.s	n.s	0.00067	n.s	0.0012	0.00067
osteoporosis	0.000544882	0.00379631	0.0250163	0.018375	0.0057673	0.0170974	0.038	n.s	0.0013	n.s	0.0031	0.0031
ghrelin	0.000699261	0.00469186	0.00206102	0.000389864	0.00455767	0.000262055	0.04	n.s	n.s	n.s	0.00081	0.0022
choline	0.000760487	0.00469186	0	0.00428391	0.00114241	0.00236766	0.029	0.00013	n.s	n.s	n.s	0.0073
alpha.amylase.inhibitor	0.000771452	0.00469186	0.00205293	0	0	0	0.012	0.012	0.012	-	-	-
cryptoxanthin	0.000771452	0.00469186	0	0	0	0.00241095	0.012	-	-	0.012	0.012	-
durum.wheat	0.000771452	0.00469186	0.00254977	0	0	0	0.012	0.012	0.012	-	-	-
garlic	0.000771452	0.00469186	0	0	0.0025092	0	-	-	0.012	-	0.012	0.012
hypophosphatemia	0.000771452	0.00469186	0.00165569	0	0	0	0.012	0.012	0.012	-	-	-
transferrin.receptor	0.000771452	0.00469186	0.00139425	0	0	0	0.012	0.012	0.012	-	-	-
ofg	0.000772777	0.00469186	0	0.00508392	0	0.000627746	n.s	0.0045	-	0.024	n.s	0.0045
growth	0.000849359	0.00508419	0.0415321	0.0646117	0.0272202	0.0499438	n.s	0.019	0.012	n.s	0.0041	0.00093
bile.acid	0.00107283	0.00633267	0.00158586	0.00378008	0.0128989	0.00389175	n.s	n.s	0.00059	n.s	0.0037	0.004
antioxidant	0.00110176	0.00641436	0.0113627	0.0218231	0.014267	0.044003	0.00067	0.047	n.s	0.038	0.0023	n.s
curcumin	0.00120241	0.00690571	0	0.0120122	0.00795568	0.0128853	0.0016	0.00048	0.00048	n.s	n.s	n.s
sorbitol.solution	0.00140598	0.00796721	0.000694667	0	0.00569521	0	n.s	n.s	0.042	-	0.0045	0.0045
bisulfite	0.00149461	0.00835804	0.000477155	0.00453087	0	0.00421484	0.026	0.0095	n.s	n.s	0.0045	0.0016
linoleic.acid	0.00158876	0.00876914	0.000598382	0.00393577	0.00209534	0.00857155	0.0012	0.016	n.s	0.038	0.0091	n.s
thiamin	0.00163498	0.00890856	0.00504477	0.00291969	0.000684545	0.000753697	0.0017	n.s	0.0031	0.033	n.s	0.02
probiotic	0.00188088	0.0101187	0.000954311	0.00453546	0.0156284	0.011496	0.0012	0.027	0.0054	n.s	n.s	0.03
maltodextrin	0.00195228	0.0103715	0.000502765	0.00382287	0.000353857	0.00198531	n.s	0.0025	n.s	n.s	n.s	0.0016
starch	0.00210033	0.0109362	0.0185225	0.00583259	0.00341938	0.00945931	n.s	0.0017	0.0019	n.s	0.047	n.s
ellagitannins	0.00211004	0.0109362	0	0.00343061	0	0.00138144	n.s	0.0045	-	n.s	n.s	0.0045
spice	0.00217049	0.011114	0	0.00131881	0.00727448	0.00180762	n.s	n.s	0.00048	n.s	n.s	0.016
riboflavin	0.0021969	0.0111153	0.00137899	0.00124298	0.00653223	0.00154503	n.s	n.s	0.0022	n.s	0.0061	0.0019
redox	0.00223758	0.0111879	0.00426251	0.000687029	0.000555556	0.00526455	n.s	0.0031	0.002	0.026	0.018	n.s
lipoprotein.lipase	0.00233	0.0113822	0.0021133	0	0.00103505	0	0.0045	0.0045	n.s	-	n.s	n.s
serum.ferritin	0.00233	0.0113822	0.00265786	0.000985086	0	0	0.0045	n.s	0.0045	n.s	-	n.s
nitric.oxide.synthase	0.00266488	0.0126991	0.000477155	0.00344593	0.000681196	0.0166848	0.0054	n.s	n.s	0.028	0.0054	n.s
folate	0.00267113	0.0126991	0.0204678	0.0247224	0.00666559	0.021317	n.s	n.s	0.00067	n.s	0.012	0.0023
aluminium	0.00268923	0.0126991	0	0.00617441	0	0.00180946	n.s	0.0045	-	n.s	n.s	0.0045
digestion	0.00280183	0.0130855	0.028528	0.00604508	0.0217818	0.00953279	0.012	0.00091	n.s	n.s	n.s	0.017
homocysteine	0.00299006	0.0138128	0.00501069	0.00409284	0	0.0111217	n.s	n.s	0.00048	n.s	0.0016	0.0045
pomegranate	0.00307528	0.0140537	0	0.00421863	0	0.00187309	n.s	0.0045	-	n.s	n.s	0.0045
copper	0.00312541	0.0141308	0.00461075	0.00304093	0	0.00165616	0.041	n.s	0.00048	n.s	n.s	0.0045
docosahexaenoic.acid	0.00356151	0.015787	0.00134606	0.0100344	0.00514813	0.0050753	n.s	0.00032	n.s	0.038	n.s	n.s
vitamin.d.receptor	0.00359353	0.015787	0	0.00342006	0	0.002739	0.029	0.0045	-	n.s	0.029	0.0045
iron.deficiency.anemia	0.00361364	0.015787	0.0132754	0.00419748	0.00245255	0.00290497	0.0028	0.015	0.0019	n.s	n.s	n.s
serum.albumin	0.00367649	0.015787	0.00178718	0.00662743	0	0.00217494	n.s	0.022	0.012	0.047	n.s	0.0016
omega.3.fatty.acids	0.00370915	0.015787	0	0.00586099	0.00220063	0.00861176	0.0016	0.0045	0.029	n.s	0.033	n.s
insulin	0.00371458	0.015787	0.00969111	0.0019333	0.00542567	0.00573514	0.031	0.00059	n.s	0.015	n.s	n.s
cck	0.00422883	0.0161761	0.00216325	0	0.00198006	0	0.0045	0.0045	n.s	-	n.s	n.s
lipolysis	0.00422883	0.0161761	0.0021133	0	0.00136239	0	0.0045	0.0045	n.s	-	n.s	n.s
glutathione.n.acetylcysteine	0.00434597	0.0161761	0.0017884	0	0	0.00439877	n.s	0.012	0.012	0.012	0.012	-
acetic.acid	0.00440266	0.0161761	0.00261812	0.00290306	0.0017129	0.0154992	0.0065	n.s	n.s	0.01	0.0031	n.s
titanium.dioxide	0.00442482	0.0161761	0	0.00508238	0	0.00335449	0.012	0.012	-	n.s	0.012	0.012
ferritin	0.00444135	0.0161761	0.00734146	0.00350436	0.00138556	0.000865919	0.0042	n.s	0.0095	0.021	n.s	n.s
5.hydroxytryptophan	0.00449125	0.0161761	0	0	0.00364721	0	-	-	0.029	-	0.029	0.029
acetylcholine	0.00449125	0.0161761	0	0	0.00259347	0	-	-	0.029	-	0.029	0.029
atlantic.salmon	0.00449125	0.0161761	0	0	0	0.00398408	0.029	-	-	0.029	0.029	-
bone.mineralization	0.00449125	0.0161761	0.00104684	0	0	0	0.029	0.029	0.029	-	-	-
capsaicin	0.00449125	0.0161761	0	0	0.00514604	0	-	-	0.029	-	0.029	0.029
d.xylose	0.00449125	0.0161761	0.00155248	0	0	0	0.029	0.029	0.029	-	-	-
lipoic.acid	0.00449125	0.0161761	0	0	0	0.00189433	0.029	-	-	0.029	0.029	-
nickel	0.00449125	0.0161761	0.00136372	0	0	0	0.029	0.029	0.029	-	-	-
pepper	0.00449125	0.0161761	0	0	0.00377118	0	-	-	0.029	-	0.029	0.029
phenylketonuria	0.00449125	0.0161761	0.00109374	0	0	0	0.029	0.029	0.029	-	-	-
spaghetti	0.00449125	0.0161761	0.00182637	0	0	0	0.029	0.029	0.029	-	-	-
strawberry	0.00449125	0.0161761	0	0.00199281	0	0	-	0.029	-	0.029	-	0.029
niddm	0.00461412	0.016479	0.00152271	0.00359688	0.00421822	0	0.012	0.043	n.s	0.0016	0.0045	n.s
succinic.acid	0.00521076	0.0184548	0.000459373	0.00268443	0	0.00518887	0.02	n.s	n.s	n.s	0.0045	0.012
fibre	0.0053831	0.0189076	0.027489	0.0373707	0.0654798	0.0427677	0.031	n.s	0.0031	n.s	n.s	0.015
glucose.metabolism	0.0055496	0.0193326	0.000444224	0	0.00237366	0	n.s	n.s	n.s	-	0.012	0.012
albumin	0.00560264	0.0193587	0.00825144	0.0188453	0.00171625	0.012246	n.s	0.047	0.018	n.s	n.s	0.001
vitamin.b2	0.0062752	0.0215077	0.000533918	0	0.00344126	0	n.s	n.s	n.s	-	0.012	0.012
bone.disease	0.00635248	0.0215984	0.00627615	0.00515999	0	0.00507079	n.s	n.s	0.00048	n.s	0.0045	0.0045
peanut	0.00688544	0.0231484	0.00517138	0.00115713	0.00222933	0.000491642	0.0022	0.016	n.s	n.s	n.s	n.s
eicosapentaenoic.acid	0.00691728	0.0231484	0	0.00307064	0.00272752	0.0010101	n.s	0.0045	0.0045	n.s	n.s	n.s
pyridoxine	0.00711955	0.0236391	0.000901835	0.00472607	0.00235832	0.00590045	0.0031	0.0055	n.s	n.s	n.s	n.s
p.coumaric.acid	0.00759113	0.0250095	0	0.00143184	0	0.00247034	0.012	0.029	-	n.s	0.012	0.029
cellulose	0.00792623	0.0259127	0	0.000963807	0	0.00252208	0.012	n.s	-	n.s	0.012	n.s
obesity	0.00816553	0.0264912	0.0438161	0.0307092	0.0651693	0.0339347	n.s	n.s	n.s	n.s	0.0071	0.0031
lactulose	0.00864095	0.0278212	0.00722338	0.00566341	0.0157941	0.00285123	0.045	n.s	n.s	n.s	0.0028	0.03
l.thyroxin	0.00885418	0.0282934	0.0022004	0	0.000684545	0	0.012	0.012	n.s	-	n.s	n.s
phosphate	0.010138	0.032154	0.000636126	0.00571313	0.000353857	0.00463326	n.s	0.011	n.s	n.s	0.04	0.0042
metabolism	0.010701	0.0336884	0.013327	0.0342044	0.0274273	0.0310991	0.024	0.0017	0.015	n.s	n.s	n.s
intestinal.fatty.acid.binding.protein	0.0108101	0.0337816	0.00247062	0.000184264	0.00103505	0.000262055	0.01	0.01	n.s	n.s	n.s	n.s
pollen	0.011981	0.0371672	0.00234751	0.00124298	0	0	0.012	n.s	0.012	n.s	-	n.s
proteases	0.0121829	0.0375198	0.01109	0.00290896	0.00273189	0.00346562	0.018	0.0065	0.0091	n.s	n.s	n.s
mannitol	0.0123012	0.0376115	0.00501664	0.00488147	0.00664318	0.000865919	0.0017	n.s	n.s	0.021	0.0072	n.s
glutamic.acid	0.0127118	0.0385894	0.00232169	0	0.00153979	0	0.012	0.012	n.s	-	n.s	n.s
caffeine	0.0137873	0.0415574	0	0.00382047	0.00420104	0.00226002	0.029	0.0016	0.0045	n.s	n.s	n.s
vitamin.k	0.0140588	0.0420773	0.00233926	0.0029935	0	0.00176196	n.s	n.s	0.0016	n.s	0.029	0.0045
fatty.acid.oxidation	0.015094	0.0448597	0.00332476	0.000368528	0.000704365	0.000262055	0.014	0.024	0.033	n.s	n.s	n.s
